# Supplementary material for: The Buffering Effect of Awe on Negative Emotions in Self-Threatening Situations
Source: Behav Sci (Basel). 2023 Jan 4;13(1):44. doi: 10.3390/bs13010044 (PMC9854425; doi:10.3390/bs13010044)
Supplement: Supplementary file 1 [file behavsci-13-00044-s001.zip]

Archive with 1 entries (1 files):
- behavsci-2035214-supplementary.pdf
